# Supplementary material for: Challenges in Quantifying 8-OHdG and 8-Isoprostane in Exhaled Breath Condensate
Source: Antioxidants (Basel). 2022 Apr 25;11(5):830. doi: 10.3390/antiox11050830 (PMC9138069; doi:10.3390/antiox11050830)
Supplement: Supplementary file 1 [file antioxidants-11-00830-s001.zip]

Archive with 1 entries (1 files):
- antioxidants-1658246-supplementary.pdf
